# Supplementary material for: Venomous Cargo: Diverse Toxin-Related Proteins Are Associated with Extracellular Vesicles in Parasitoid Wasp Venom
Source: Pathogens. 2025 Mar 5;14(3):255. doi: 10.3390/pathogens14030255 (PMC11944595; doi:10.3390/pathogens14030255)
Supplement: Supplementary file 1 [file pathogens-14-00255-s001.zip]

Archive with 1 entries (1 files):
- pathogens-3447098-supplementary.pdf
